# Supplementary material for: Single-cell transcriptomics unravels the early immune landscape of renal allograft rejection and nominates Ccl3-Ccr5 as a therapeutic target
Source: Front Immunol. 2025 Oct 22;16:1663251. doi: 10.3389/fimmu.2025.1663251 (PMC12586113; doi:10.3389/fimmu.2025.1663251)
Supplement: Supplementary file 2 [file DataSheet2.xlsx]

## Sheet: 新建 XLS 工作表
Post-transplant histopathological evaluation according to the Banff criteria
Banff lesion score	Day0	Day1	Day3	Day7
Interstitial inflammation	i0	i1	i2	i2
Tubulitis	t0	t1	t1	t2
Intimal arteritis	v0	v1	v1	v1, v*
Glomerulitis	g0	g1	g1	g3
Peritubular capillaritis	ptc0	ptc1	ptc2	ptc3
