# Supplementary material for: Single-cell transcriptomics unravels the early immune landscape of renal allograft rejection and nominates Ccl3-Ccr5 as a therapeutic target
Source: Front Immunol. 2025 Oct 22;16:1663251. doi: 10.3389/fimmu.2025.1663251 (PMC12586113; doi:10.3389/fimmu.2025.1663251)
Supplement: Supplementary file 3 [file DataSheet3.xlsx]

## Sheet: Sheet1
Genes used for gene scores analysis.
Scores	Genes
Fibrosis	Pdgfb,Tgfb1,Col3a1,Acta2,Mmp2,Pdgfa,Vim,Nkd2,Tnc,Gpnmb,Cd9,Tnfsf12,Tl2r,Tnf,Igf1,Timp2,Anxa5
Inflammation	Cd74,Tnfrsf12a,Cxcl1,Cxcl10,Cxcl16,IL1b,Cxcl2,Ccl3,Tyrobp,C3,Ccl5,Ccl7,Ccl8,Ccl12,Lcn2,S100a6,Cd40,Ifit1,Il6,Tnf,Ifng,Vcam1,Icam,Ccl2,Cxcl3,Ccr2,Cxcr2,Ccn2,Trem2,Il17ra,Nfkbiz,Cebpb,Tnfrsf1b,S100a4,Map4k1,Xdh,Irak3,Itga4,Itgb2,Gch1,Sat1,Ifit2,Ifit3,Nod2,Isg15,Irf1
Phagocytosis	Irf8,Lyst,Hck,Abr,Lepr,Sirpb1a,Elmo3,Met,Mertk,Rab11fip2,Tafa4,Itgb2,Itgb1,Itgam,Itgal,Abca7,Lrp1,Tlr4,Anxa1,Bltp1,Ldlr,Lep,Sh3bp1,Myo7a,Megf10,Gata2,Gas6,Tusc2,Axl,Mst1r,Cebpe,Anxa3,Elmo2,Elmo1,Mex3b,Elane,Cdc42se2,Slc11a1,Ncf2,P2ry6,Tyro3,Pld4,Pik3ca,Cnn2,Myd88,Anxa11,Eif2ak1,Tub,Vav1,Pip5k1c,Dnm2,Bcr,Cryba1,Tm9sf4,Ncf4,Dock1,Icam5,Jmjd6,Rap1gap,Tulp1,Slamf1,Unc13d,Prtn3,Fcgr2b,Nod2,Mesd,Adgrb1…
Wound healing	Hps4,Arhgef19,Arhgap24,Cldn1,Fkbp10,Gp9,Ppara,Bloc1s4,Scnn1b,Scnn1g,Enpp4,Cav3,Evpl,Lyst,Stard13,Nrg1,Hbegf,Ptpn6,Serpind1,Gp1bb,Tubb1,Ndnf,Myh9,Acvrl1,Proz,Plek,Chmp4b,Ajuba,C9,Clec10a,Mertk,Vps4a,Nog,Pik3cb,Kdr,Itgb3,Itga2b,Sytl4,Ins2,Ins1,Il1a,Igf1,Tlr4,Lox,Dst,Procr,Ptprj,Dtnbp1,Fermt3,Rap2b,Cx3cl1,Fer1l5,F10,Papss2,Gata4,Gata2,Gata1
DNA repair	Irf8,Bub3,Cenpb,Cenpa,Mki67,Ndc80,Cenpf,Pmf1,Incenp,Nuf2,Smc6,Csnk1a1,Nde1,Cdt1,Hells,Top2a,Spdl1,Pkhd1,Cenpq,Ska3,Ercc6l,Cbx5,Nek2,Dync1li1,Kat7,Spag5,Kif2b,Cenps,Sycp3,Nup43,Trp53bp1,Cenpv,Ctcf,Suv39h1,Ckap5,Clasp1,Rassf2,Spc25,Cenpo,Cenpp,Cenpw,Sycp1,Smc3,Zfp330,Clasp2,Knl1,Septin6,Dctn5,Cenpl,Zw10,Ppp2r5c,Cenph,Hnrnpu,Mis18a,Cenpm,Dapk3,Birc5,Mis18bp1,Ska1,Kansl1,Zfp276,Nudcd2,Ska2,Dsn1,Spout…
Cytokines	Tnf,Tnfrsfla,Tnfrsf1b,Il1b,Il6,Il10,Icam1,Vcam1,Ccl5,Cxcl2,Ccl2,Il1a,Il18,Ccl12,Ccl7,Ccl8,Cx3cl1,Il34,Pdgfa,Pdgfb,Pdgfd,Tgfb2,Ifng,Il1rn,Il2,Il4,Il5,Il7,Il9,Il12b,Il13,Il15,Cxcl9,Cxcl10,Ccl3,Ccl4,Ltb,Il16,Hmgb1,Grn,Tnfsf10,Cklf,Timp1,Aimp1,Cmtm3,Tnfsf12,Cmtm7,Nampt,Tgfb1,Tnfsf14,Tnfsf13b,Ccl1,Il15,Il16,Il17a,Il17b,Il17c,Il17d,Il17f,Il18,Il19,Ccl11,Il2,Il20,Il21,Il22,Il23a,Il24,Il25,Ccl12,Il27,Ebi…
